# Supplementary material for: The bidirectional relationship between diabetes and poor muscle function in older adults: data from two population-based studies
Source: J Gerontol A Biol Sci Med Sci. 2026 Jan 14;81(4):glag004. doi: 10.1093/gerona/glag004 (PMC13017108; doi:10.1093/gerona/glag004)
Supplement: glag004_Supplementary_Data [file glag004_supplementary_data.zip]

Archive with 2 entries (2 files):
- SUPPLEMENTARY MATERIAL rev1 clean.docx
- SUPPLEMENTARY_MATERIAL_rev1_clean.docx
